# Supplementary material for: Phenolic Compounds in Fractionated Blackcurrant Leaf Extracts in Relation to the Biological Activity of the Extracts
Source: Molecules. 2023 Nov 7;28(22):7459. doi: 10.3390/molecules28227459 (PMC10673464; doi:10.3390/molecules28227459)
Supplement: Supplementary file 1 [file molecules-28-07459-s001.zip]

Archive with 1 entries (1 files):
- molecules-2682526-supplementary.pdf
